# Supplementary material for: Computational Tools and Resources for Long-read Metagenomic Sequencing Using Nanopore and PacBio
Source: Genomics Proteomics Bioinformatics. 2025 Aug 22;23(4):qzaf075. doi: 10.1093/gpbjnl/qzaf075 (PMC12631790; doi:10.1093/gpbjnl/qzaf075)
Supplement: qzaf075_Supplementary_Data [file qzaf075_supplementary_data.zip › Table S1.xlsx]

## Sheet: TableS1
Table S1 The present application of software in metagenomics studies
Note: a, present popular/novel software designed for long-read metagenomic data
Software	Description	Website
Data Quality Control, simulator, and remove host
SMRTlinka	PacBio official workflows ranging from base calling to sequence alignment et al	https://www.pacb.com/support/software-downloads/
bam2fastx	Converts BAM formatted sequencing data into FASTQ format	https://github.com/PacificBiosciences/bam2fastx.git
Guppya	ONT official basecaller, but not update	https://community.nanoporetech.com/downloads
Doradoa	A newer base-calling tool to instead Guppy	https://github.com/nanoporetech/dorado
PBSIM3a	A simulator for all types of PacBio and ONT long-read	https://github.com/yukiteruono/pbsim3.git
Meta-NanoSima	Characterization and simulation of metagenomic nanopore sequencing data	https://github.com/bcgsc/NanoSim
PaSSa	A sequencing simulator for PacBio sequencing.	http://cgm.sjtu.edu.cn/PaSS
Porechopa	Adapter and chimera trimmer for Oxford Nanopore reads	https://github.com/rrwick/Porechop
NanoFilta	Filtering and trimming of nonopore long-read	https://github.com/wdecoster/nanofilt
LongQCa	Quality control of the PacBio and ONT long-read	https://github.com/yfukasawa/LongQC
Seqkit2	A cross-platform and ultrafast toolkit for FASTA/Q file manipulation	https://github.com/shenwei356/seqkit
Minimap2a	A versatile pairwise aligner for long-read	https://github.com/lh3/minimap2
Winnowmap2a	Long-read or genome alignment software based on Minimap2	https://github.com/marbl/Winnowmap
WFA-gpua	Gap-affine pairwise alignment using GPUs	https://github.com/quim0/WFA-GPU
GraphMapa	A highly sensitive and accurate mapper for long, error-prone reads	https://github.com/isovic/graphmap.git
LASTa	Pair-wise genome alignments	https://gitlab.com/mcfrith/last
Taxonomy Profile and read binning
Kraken2	K-mer based taxonomic classifier	https://ccb.jhu.edu/software/kraken2
Bracken	Bayesian estimation of abundance with Kraken	https://ccb.jhu.edu/software/bracken/
Centrifuge	K-mer based rapid and memory-efficient system for the classification(also integrated in EPI2ME)	https://ccb.jhu.edu/software/centrifuge/
CLARK	K-mer based fast and accurate classification of metagenomic	http://clark.cs.ucr.edu/
BugSeqa	Alignment and lower common ancestor (LCA) algorithm, cloud platform for long-read metagenome	https://bugseq.com/free
Metamapsa	Mapping algorithm and expectation-maximization-based estimation for analysis of long-read metagenome	https://github.com/DiltheyLab/MetaMaps
LASTa	Pair-wise genome alignments	https://gitlab.com/mcfrith/last
MEGAN-Lra	Alignment and LCA algorithm for taxonomic binning	http://ab.inf.uni-tuebingen.de/software/downloads/megan-lr
Minimap2a	A versatile pairwise aligner for long reads	https://github.com/lh3/minimap2
DESAMBAa	De Bruijn graph-based Sparse Approximate Match Block Analyzer (deSAMBA), a tailored long-read classifier	https://github.com/hitbc/deSAMBA
Melona	Taxonomic identification and quantification in long-read metagenomics using marker genes	https://github.com/xinehc/melon
MMseqs2	Enables sensitive protein sequence searching and taxonomic classification	https://github.com/soedinglab/MMseqs2
Kaiju	Fast and sensitive taxonomic classification using protein-level	https://bioinformatics-centre.github.io/kaiju/
Diamond	Sequence aligner for protein and translated DNA searches, faster than BLAST	https://github.com/bbuchfink/diamond
FUNporea	Taxonomic annotation of the corrected reads with taxator-tk and Kraken	https://github.com/sustc-xylab/FUNpore
metaBCC-LRa	Long-read binner with K-mer, composition, and density-based clustering	https://github.com/anuradhawick/MetaBCC-LR
LRBinnera	Long-read binner with K-mer and latent representation	https://github.com/anuradhawick/LRBinner
Metagenome assemble, polish, and Binning
HiFiasm-metaa	Haplotype-resolved assembler for accurate HiFi reads	https://github.com/lh3/hifiasm-meta
Hi-Canua	Accurate assembly from high-fidelity long-read using Best overlap graph	https://github.com/marbl/canu
metaFlyea	De novo assembler for long-read using repeat graphs	https://github.com/fenderglass/Flye
Lathea	Generating bacterial genomes from metagenomes with Nanopore sequencing	https://github.com/bhattlab/lathe
metaMDBGa	Assembler for long and accurate metagenomics Reads (e.g. PacBio HiFi) based on the minimizer de-Brujin graph (MDBG)	https://github.com/GaetanBenoitDev/metaMDBG
STRONGa	Metagenomics strain resolution on assembly graphs	https://github.com/chrisquince/STRONG
Strainberrya	Automated strain separation of low-complexity metagenomes	https://github.com/rvicedomini/strainberry
Shastaa	De novo long-read assembler using marker graph	https://github.com/chanzuckerberg/shasta
OPERA-MSa	Hybrid metagenomic assembler which combines short- and long-read	https://github.com/CSB5/OPERA-MS
Unicyclera	An assembly pipeline for bacterial genomes from short- and long-read	https://github.com/rrwick/Unicycler
hybridSPAdesa	Hybrid assembly of short and long reads	http://bioinf.spbau.ru/en/spades
Pilon	Improves assemblies by correcting bases, fixing mis-assemblies and filling gaps via hierarchical polishing	https://github.com/broadinstitute/pilon
Racona	Standalone consensus module to correct raw contigs via partial order alignment graph	https://github.com/isovic/racon
Medakaa	Correct draft sequences, create consensus sequences and variant calls from nanopore sequencing data via neural network model	https://github.com/nanoporetech/medaka
Nextpolish2a	Repeat-aware polishing tool using HiFi long reads	https://github.com/Nextomics/NextPolish2
Nanopolisha	Improved genome assembly, detect base modifications, call SNPs by ONT data	https://github.com/jts/nanopolish
Homopolisha	Genome polisher originally developed for Nanopore and extended for PacBio complete long-read	https://github.com/ythuang0522/homopolish
Ratatoska	Hybrid error correction of long-reads using colored de Bruijn graphs	https://github.com/DecodeGenetics/Ratatosk
MetaBAT2	Similarity-based binner with label propagation algorithm	https://bitbucket.org/berkeleylab/metabat
metaWRAP	Similarity-based binner with ensemble learning, integrated MetaBAT2, MaxBin2 and Concoct	https://github.com/bxlab/metaWRAP
DAS_Tool	Similarity-based binner with ensemble learning	https://github.com/cmks/DAS_Tool
VAMB	Similarity-based binner with variational autoencoders	https://github.com/RasmussenLab/vamb
SemiBin	Similarity-based binner contrastive learning	https://github.com/BigDataBiology/SemiBin/
GraphMBa	Long-read binner with graph machine learning algorithms and the assembly graph generated	https://github.com/MicrobialDarkMatter/GraphMB
MetaCoAGa	Short- and long-read binner via composition, coverage and assembly graphs	https://github.com/metagentools/MetaCoAG
MetaProb2	Long-reads binner with reads assembly, probabilistic k-mers, and graph modularity algorithm	https://github.com/frankandreace/metaprob2
MUFFINa	Hybrid assembly and binning workflow for metagenomics, transcriptomics and pathway analysis	https://github.com/RVanDamme/MUFFIN
BASALTa	Binning across a series of assembly’s toolkit for short and long-read	https://github.com/EMBL-PKU/BASALT
bin3C	Binning MAGs from metagenomic data using Hi-C.	https://github.com/cerebis/bin3C
HiCBin	Binning using Hi-C contact maps	https://github.com/dyxstat/HiCBin
MetaTOR	Binning of metagenomic metaHiC datasets	https://github.com/koszullab/metaTOR
MetaCCa	Binning long-read and short-read metagenomic Hi-C data	https://github.com/dyxstat/MetaCC
Nanodiscoa	Discovering multiple types of DNA methylation, and binning using nanopore sequencing	https://github.com/fanglab/nanodisco
dRep	Rapidly comparing large numbers of genomes and choosing the best representative genome	https://github.com/MrOlm/drep
GTDB-tk	Taxonomic classifications for bacterial and archaeal genomes	https://ecogenomics.github.io/GTDBTk/
Bugsplita	Highly accurate taxonomic binning of metagenomic assemblies	https://bugseq.com/academic
CheckM2	Predict the completeness and contamination of genomic bins using machine learning	https://github.com/chklovski/CheckM2
CoverM	Calculates coverage of genomes/MAGs	https://github.com/wwood/CoverM
metaQUAST	Evaluation of metagenome assemblies	http://bioinf.spbau.ru/metaquast
MetaCortex	Capturing variations in metagenomic assembly graphs	https://github.com/SR-Martin/metacortex
StrainPhlAn	Profiling microbes from known species with strain level resolution and providing comparative and phylogenetic	http://segatalab.cibio.unitn.it/tools/strainphlan/
Starinya	Phasing and assembly of strain haplotypes using long-read data	https://github.com/katerinakazantseva/strainy
MAGphasea	Phasing for metagenomics using PacBio long-read	https://github.com/Magdoll/MagPhase
metaSVsa	Combining long and short reads for analysis and visualization of structural variants in metagenomes	https://github.com/Wlab518/SV_procedure
Gene prediction and functional analysis
metaGeneMark2	Improved gene prediction in metagenomes	https://github.com/gatech-genemark/MetaGeneMark-2
Glimmer-MG	Finding genes in environmental shotgun DNA sequences	https://github.com/davek44/Glimmer-MG
Maker2	A genome annotation and data management tool	https://www.yandell-lab.org/software/maker.html
NCBI-PGAP	NCBI prokaryotic genome annotation pipeline	https://github.com/ncbi/pgap
Prokka	Rapid prokaryotic genome annotation	https://github.com/tseemann/prokka
Prodigal	Protein-coding gene prediction for prokaryotic genomes	https://github.com/hyattpd/Prodigal
Aragorn	Detect tRNA genes and tmRNA genes	https://www.trna.se/ARAGORN/
Barrnap	Bacterial ribosomal RNA predictor	https://github.com/tseemann/barrnap
HMMER	Searching sequence databases for sequence homologs by hidden Markov models	http://hmmer.org/
BLAST+	Basic local alignment search tool finds regions of similarity between biological sequences.	https://blast.ncbi.nlm.nih.gov/Blast.cgi
tRNAscan-SE	Detection and functional classification of transfer RNA genes	http://lowelab.ucsc.edu/tRNAscan-SE/
Minced	Mining CRISPRs in environmental datasets	https://github.com/ctSkennerton/minced
SignalP	Rediction of signal peptides and their cleavage sites	https://services.healthtech.dtu.dk/services/SignalP-6.0/
DeepTMHMM	Deep learning model for transmembrane topology prediction and classification	https://dtu.biolib.com/DeepTMHMM
InterProScan	Genome-scale protein function classification	https://www.ebi.ac.uk/interpro/about/interproscan/
eggNOG-mapper	Functional annotation of novel sequences from the eggNOG database	http://eggnog-mapper.embl.de/
AntiSMASH	Search a genome sequence for secondary metabolite biosynthetic gene clusters (BGCs)	https://antismash.secondarymetabolites.org/
BiG-SCAPE	Constructs sequence similarity networks of BGCs and groups them into cluster families	https://bigscape-corason.secondarymetabolites.org/
PlasFlow	Prediction of plasmid sequences in metagenomic contigs	https://github.com/smaegol/PlasFlow
PhiSpy	Finding prophages in bacterial genomes that combines similarity-and composition-based strategies	https://github.com/linsalrob/PhiSpy
Salmon	Highly-accurate, transcript-level quantification tools suitable metagenome	https://github.com/COMBINE-lab/salmon
cd-hit	Clusters and compares protein or nucleotide sequences	https://github.com/weizhongli/cdhit
