# Supplementary material for: Computational Tools and Resources for Long-read Metagenomic Sequencing Using Nanopore and PacBio
Source: Genomics Proteomics Bioinformatics. 2025 Aug 22;23(4):qzaf075. doi: 10.1093/gpbjnl/qzaf075 (PMC12631790; doi:10.1093/gpbjnl/qzaf075)
Supplement: qzaf075_Supplementary_Data [file qzaf075_supplementary_data.zip › Table S2.xlsx]

## Sheet: TableS2
Table S2 The description of visualizing R packages in metagenomics studies
R package	Description
Metagenome and microbiome analysis and visualization
MetagenomeSeq	Statistical methods for metagenomic data and includes some basic visualization capabilities
EasyAmplicon	Analysis and visualization of microbiome data
EasyMetagenome	Easy-to-use metagenome analysis pipeline
EasyMicrobiome	Popular software, scripts and database annotation for EasyAmplicon and EasyMetagenome
MicrobiomeStat	Specialized tool for analyzing longitudinal and paired microbiome data
microbiome	Microbiome analysis and Visualization
EasyMicroPlot	Microbiome Downstream Analysis and Visualization
Metacoder	Visualization and manipulation of community taxonomic diversity data
Phyloseq	Provides a set of classes and tools to facilitate the import, storage, analysis, and graphical display of microbiome census data.
Data Processing & Statistical Analysis
compositions	Handling, visualizing, and analyzing compositional data
bpca	Implements biplot (2d and 3d) of multivariate data based on principal components analysis and diagnostic tools of the quality of the reduction.
igraph	Routines and plot for simple graphs and network analysis.
rtk	Rarefy data, calculate diversity and plot the results.
gbtools	Visualization of Metagenome Bins
Corrplot	Correlation coefficient or distance triangular matrix visualized by color and/or shape
clusterProfiler	Metagenomic functional enrichment analysis
Multi-Omics
ivTerm	Interactive visualization of functional analysis results of meta-omics data
mixOmics	Integrative analysis of omics data and visualization
Data Visualization & Plotting
ggplot2	Data visualizations of plots, including scatter plots, bar plots, line plots, histograms, and more.
ggthemes	Collection of additional themes and utilities for the ggplot2
ggtree	Visualization and annotation of phylogenetic trees
ggmsa	visualizing multiple sequence alignment of DNA and protein sequences using 'ggplot2'.
networkD3	plot the Sankey Network diagram
circlize	Circular layout is an efficient way for the visualization of huge amounts of information
ggvenn	Easy to plot Venn plot
ggpubr	Customizing ‘ggplot2’- based publication ready plots
clusterCrit	Visualisation and diagnostic tools are implemented as well as high and low-level plot functions for the ternary diagram.
treemap	Plot the Phylogenetic tree or cladogram
UpSetR	Visualize how many unique or shared taxa/genes/MAGs are detected across different samples
pheatmap	Color-coded heatmaps to represent the presence/absence or relative abundances of taxa or genes
cowplot	Easy to annotate plots and or mix plots with images
